# Supplementary material for: Assessing trace elements in soils and rice: insights from the Baixo Vouga Lagunar (Portugal)
Source: Environ Geochem Health. 2025 Mar 3;47(4):96. doi: 10.1007/s10653-025-02408-w (PMC11876284; doi:10.1007/s10653-025-02408-w)
Supplement: Supplementary file 2 — Supplementary file2 (XLSX 23 KB) [file 10653_2025_2408_MOESM2_ESM.xlsx]

## Sheet: TableA1
	Coordinates (UTM WGS84)				Physicochemical parameters																	Elemental data
Sample	X (mE)	Y (mN)	pHH2O	pHCaCl2	Electrical conductivity	Organic matter	Li	Be	Na	Mg	Al	P	K	Ca	V	Cr	Mn	Fe	Co	Ni	Cu	Zn	As	Se	Rb	Sr	Y	Mo	Ag	Cd	Sn	Sb	Ba	La	Ce	Pr	Nd	Sm	Eu	Gd	Tb	Dy	Ho	Er	Tm	Yb	Lu	W	Tl
					µS cm-1	%	mg kg-1	mg kg-1	mg kg-1	mg kg-1	mg kg-1	mg kg-1	mg kg-1	mg kg-1	mg kg-1	mg kg-1	mg kg-1	mg kg-1	mg kg-1	mg kg-1	mg kg-1	mg kg-1	mg kg-1	mg kg-1	mg kg-1	mg kg-1	mg kg-1	mg kg-1	mg kg-1	mg kg-1	mg kg-1	mg kg-1	mg kg-1	mg kg-1	mg kg-1	mg kg-1	mg kg-1	mg kg-1	mg kg-1	mg kg-1	mg kg-1	mg kg-1	mg kg-1	mg kg-1	mg kg-1	mg kg-1	mg kg-1	mg kg-1	mg kg-1
Quantification limit							1	1	200	100	5	100	100	100	0.2	0.1	0.2	10	0.1	0.2	0.2	2	1	1	0.2	0.5	0.02	0.1	0.1	0.2	0.1	0.1	0.5	0.02	0.02	0.02	0.02	0.02	0.02	0.02	0.02	0.02	0.02	0.02	0.02	0.02	0.04	0.04	0.1
SA1	533151	4507499	5.485	4.93	6580	12.7595	105.878	3.31647	6468.35	4763.75	27351.2	612.541	3925.5	1314.1	27.1708	22.1837	148.691	28697.3	7.1707	17.4831	22.2187	135.942	52.8731	1.48344	73.199	25.5221	9.25218	1.63549	0.128755	<ql	1.72072	0.158877	34.8542	18.3048	44.4283	4.51381	17.869	3.73696	0.539263	3.37217	0.443122	2.1839	0.350105	0.879263	0.114721	0.737647	0.0955028	0.591391	0.590957
SA2	533468	4507806	4.36	4.67	10720	33.91	55.9117	3.24191	12306.4	4395.39	20170.6	974.434	2724.62	2487.92	24.9867	17.3244	77.3306	11475.6	3.4008	16.6035	84.1194	122.668	82.9224	1.65547	34.8078	73.0741	8.89032	6.13239	0.241525	0.40852	1.59267	1.97987	34.7458	12.4713	30.1751	2.86919	11.3299	2.37491	0.422563	2.34459	0.314205	1.61428	0.27217	0.710767	0.092536	0.576844	0.0758346	0.684645	0.337775
SA3	533633	4507353	4.64	4.18	8520	15.56	55.2904	1.49913	5995.73	4880.87	15839.7	796.778	3259.93	2291.86	22.2598	18.6514	110.951	22363.5	4.27619	12.4763	24.4064	101.856	27.3581	1.11254	51.9157	51.2114	5.92349	2.22101	0.136942	0.234919	0.659198	0.106817	37.5311	11.3739	28.8041	3.05582	12.049	2.54716	0.395181	2.2936	0.300532	1.46502	0.241709	0.613473	0.0768799	0.504511	0.0636656	0.427267	0.434954
SA4	533755	4507682	4.52333	4.22333	10133.3	16.1467	70.8926	2.84497	8745.08	5314.16	20603.6	624.384	3721.36	1646.53	31.5508	22.0113	106.697	22087.7	4.22527	16.0519	44.7494	116.29	37.3555	1.79563	57.9651	40.1171	8.83194	3.98843	0.177971	0.212697	2.14604	0.365678	43.1929	18.7391	42.1603	4.52243	17.8764	3.69732	0.557197	3.3141	0.42567	2.06974	0.340797	0.860118	0.109804	0.704867	0.0910647	0.386839	0.484472
SC1	536178	4507871	4.66	3.57	398	7.96071	63.0018	2.22242	402.585	3835.6	18650.8	392.685	3002.5	1189.5	26.4755	22.4869	123.169	28759.7	5.40943	16.3424	29.4669	92.8193	24.1311	1.10723	54.2233	13.7104	7.72201	1.54296	0.108522	<ql	1.48038	0.244058	43.5207	20.7635	44.9662	4.87456	19.2066	3.83949	0.550895	3.33904	0.410898	1.91741	0.302164	0.773995	0.0960978	0.621921	0.0830304	0.230669	0.4351
SC2	536267	4507895	4.9	3.645	393	11.4547	68.8375	2.24385	268.804	4115.26	20630.8	452.027	3123.53	1995.18	28.1442	23.8137	140.589	25235	5.93274	18.5117	26.4452	114.684	15.5646	1.47232	57.8884	16.8119	8.39235	1.68322	0.103887	<ql	1.3467	0.127927	49.5381	21.1774	46.6429	5.01994	19.7979	3.97218	0.596121	3.54893	0.435598	2.05934	0.327565	0.828825	0.105311	0.673115	0.0895873	0.250497	0.457255
SC3	536360	4507962	5.185	3.65	354	9.1908	62.0884	2.29168	312.016	3805.27	19464.3	340.578	2725.03	1444.1	27.7502	22.9107	138.526	31347.2	6.52592	18.1449	79.7422	83.7946	21.0584	1.55564	52.0023	15.2724	8.05609	1.84613	0.112383	<ql	1.22519	0.253478	46.1499	18.9378	43.7136	4.61717	18.2047	3.6774	0.559437	3.26264	0.406256	1.9351	0.312015	0.792705	0.0990925	0.637352	0.0844597	0.213833	0.422267
SC4	536430	4507949	4.985	3.885	594.5	10.4415	77.3691	2.87818	444.537	3562.21	24454.9	430.591	2620.28	1499.04	28.837	24.2564	157.101	31000.6	7.48242	21.5419	60.6585	96.0238	21.8647	1.60007	53.6603	16.4254	8.56325	1.69689	0.135346	0.388565	1.25988	0.295199	56.4314	21.3697	47.762	4.91738	19.3204	3.86573	0.597363	3.42879	0.425171	2.02305	0.322002	0.824914	0.103493	0.66391	0.0879225	0.282061	0.484615
SC5	536457	4507958	5.755	4.4	643	11.7387	76.7733	3.11069	468.651	3633.34	24054.6	431.441	2743.92	3217.44	29.5093	24.5111	153.256	32310.1	7.53308	20.8278	50.5332	93.0329	22.7471	1.67131	55.5757	19.2195	8.71197	1.8932	0.124987	<ql	1.97525	0.205918	61.1143	22.3998	49.8593	5.18019	20.4057	4.10248	0.624757	3.59671	0.442343	2.07269	0.331246	0.841826	0.106731	0.679388	0.0909151	0.290771	0.496424
SC6	536435	4507964	4.83	3.78	609.5	10.3291	75.7908	2.67669	369.052	3565.2	23804.1	415.982	2645.2	1598.34	29.5532	24.3886	145.276	32512.3	7.30437	20.7044	79.4585	89.9892	22.7318	1.64576	54.7957	16.5876	8.5406	1.74971	0.11869	<ql	1.87982	0.138967	55.9389	21.9716	48.939	5.06844	19.9684	4.01552	0.614078	3.55223	0.433976	2.05816	0.327244	0.829224	0.106171	0.677845	0.0889623	0.267504	0.479238
SC7	536504	4507956	4.815	3.54	454.5	10.01	71.2542	2.83758	383.981	3403.27	23490.2	409.399	2564.9	1354.09	30.6242	25.6052	141.96	32169	7.34616	21.3959	49.6888	84.9462	22.2402	1.52737	49.1489	16.2785	8.56212	1.94527	0.115822	<ql	1.42044	0.124764	62.1053	23.7105	52.1906	5.41793	21.32	4.2352	0.664743	3.71098	0.444098	2.05254	0.326758	0.829854	0.10499	0.685179	0.0912819	0.252201	0.424144
SC8	536653	4507943	4.5	3.06	575	11.49	68.051	2.31935	472.071	3873.88	22194.9	295.417	2678.25	1305.95	31.3867	26.3066	138.903	36778.3	7.34009	20.24	29.1035	84.097	23.3826	1.36297	47.7292	16.0671	8.28804	1.99169	0.104001	<ql	1.82639	0.144205	58.6417	23.5156	52.0724	5.75371	22.5032	4.42532	0.690077	3.84435	0.458545	2.05125	0.325529	0.829656	0.103659	0.664836	0.0885213	0.201311	0.461557
SC9	536688	4507896	4.65333	4.17	582	10.0927	58.671	2.47371	417.771	3506.35	19931	299.419	2271.2	1440.57	27.4484	24.189	144.44	30997.7	7.25112	19.4925	38.8059	95.3094	20.1868	1.66668	40.9728	15.261	7.7576	1.54407	0.109525	<ql	1.94696	0.34807	62.3259	21.1408	46.7198	4.90783	19.359	3.84167	0.621708	3.41295	0.409225	1.89044	0.301248	0.767647	0.0973142	0.637839	0.087427	0.161509	0.3769
SC10	536683	4507892	4.81	3.74667	775	10.2145	57.973	2.05239	695.258	3521.36	20116.7	368.648	2499.57	1129.61	28.6023	24.7516	130.173	32362.4	5.78432	18.0164	36.5912	83.6331	22.7034	1.83944	44.5513	15.5582	7.66842	1.7452	0.112539	0.234227	1.59602	0.134534	53.9378	22.7597	49.9454	5.24566	20.7088	4.10866	0.637769	3.51138	0.41919	1.92348	0.304252	0.776956	0.0980044	0.622425	0.0865361	0.172771	0.382868
SC11	536752	4507881	5.1	4.42	429	16.85	44.7066	1.73319	265.056	2687.8	16511.2	382.463	1736.25	2319.81	23.9277	21.0976	152.271	26896.7	6.60478	16.54	43.638	110.75	18.0802	1.17752	29.1202	13.5778	6.48833	1.22662	<ql	<ql	0.984853	0.103367	50.7038	19.6144	43.1436	4.43687	17.3784	3.38833	0.54667	2.97327	0.353405	1.58435	0.250033	0.639884	0.0812964	0.526852	0.0696993	0.188606	0.291257
SA5	536758	4508012	5.25	3.42	278	7.48	28.6807	1.55168	290.841	2633.43	15352.9	269	1335.28	1362.61	21.9298	21.3745	134.332	27784.9	6.66423	16.1877	27.8166	74.8182	17.0812	<ql	21.7339	10.9333	5.98397	0.785828	<ql	<ql	<ql	<ql	50.2625	15.8219	35.5316	3.6259	14.4187	2.89303	0.492113	2.56679	0.307318	1.41164	0.231041	0.596421	0.0773349	0.494267	0.0594394	0.105758	0.222832
SA6	536775	4508010	5.175	3.935	494	9.82088	35.0476	1.54379	390.792	2735.59	15524.2	358.406	1449.48	1760.72	22.433	21.6172	136.622	27351	6.51456	17.4757	34.0766	92.7463	18.5327	1.81615	24.4589	12.0201	6.21919	1.22953	0.118749	<ql	1.81769	0.762032	50.9691	15.6092	35.5775	3.65823	14.46	2.9026	0.504252	2.6412	0.317531	1.48075	0.239784	0.616759	0.0803968	0.511894	0.0662952	0.16545	0.267241
[truncated: 3 more columns]
