# Supplementary material for: Assessing trace elements in soils and rice: insights from the Baixo Vouga Lagunar (Portugal)
Source: Environ Geochem Health. 2025 Mar 3;47(4):96. doi: 10.1007/s10653-025-02408-w (PMC11876284; doi:10.1007/s10653-025-02408-w)
Supplement: Supplementary file 3 — Supplementary file3 (XLSX 22 KB) [file 10653_2025_2408_MOESM3_ESM.xlsx]

## Sheet: TableA2
		Coordinates (UTM WGS84)																			Elemental data
Sample	Comments	X (mE)	Y (mN)	Cl-	SO4-	NO3-	Li	B	Na	Mg	Al	P	K	Ca	V	Cr	Mn	Fe	Co	Ni	Cu	Zn	As	Se	Rb	Sr	Y	Mo	Ag	Cd	Sn	Sb	Ba	La	Ce	Pr	Nd	Sm	Eu	Gd	Tb	Dy	Ho	Er	Tm	Yb	Lu	W	205 Tl
							µg L-1	µg L-1	mg L-1	mg L-1	µg L-1	µg L-1	mg L-1	mg L-1	µg L-1	µg L-1	µg L-1	µg L-1	µg L-1	µg L-1	µg L-1	µg L-1	µg L-1	µg L-1	µg L-1	µg L-1	µg L-1	µg L-1	µg L-1	µg L-1	µg L-1	µg L-1	µg L-1	µg L-1	µg L-1	µg L-1	µg L-1	µg L-1	µg L-1	µg L-1	µg L-1	µg L-1	µg L-1	µg L-1	µg L-1	µg L-1	µg L-1	µg L-1	µg L-1
Quantification limit				0.5	1	1	2.5	10	0.25	0.05	2.5	100	0.1	0.05	0.1	0.05	0.1	5	0.1	0.1	0.1	1	0.5	1	0.1	0.25	0.01	0.1	0.05	0.1	0.1	0.1	0.25	0.01	0.01	0.01	0.01	0.01	0.01	0.01	0.01	0.01	0.01	0.01	0.01	0.01	0.02	0.5	0.1
WA4	Abandoned fields	533755	4507682	158	219.25	<ql	6.78193	<ql	<ql	298.566	41.1296	<ql	72.7098	118.781	0.641126	0.694489	174.343	865.425	2.98234	3.18596	5.01171	44.7924	2.0542	<ql	26.0331	1331.02	<dl	1.16427	<ql	<ql	<ql	<ql	25.7333	<ql	<ql	<ql	<ql	<ql	<ql	<ql	<ql	<ql	<ql	<ql	<ql	<ql	<ql	<ql	<ql
WA6	Abandoned fields	536775	4508010	163.017	33.1674	<ql	2.92757	53.8874	75.0016	14.282	59.3985	<ql	4.4267	34.4306	0.91694	1.30205	848.74	22049.2	11.8514	4.75346	3.03124	10.4652	7.44041	<ql	4.40478	106.167	0.237234	0.597033	<ql	<ql	<ql	0.270695	18.7846	0.152646	0.44211	0.0545732	0.243238	0.050088	0.0612264	0.103498	<ql	0.0427311	<ql	0.0234367	<ql	0.0194399	<ql	<ql	<ql
WC1	Cultivated fields	536178	4507871	65.9658	42.1914	17.4082	3.25227	92.8341	34.9293	15.5005	10.8475	<ql	5.66065	16.7727	0.227907	0.416345	92.2061	185.049	0.54511	1.73128	2.98941	12.4604	4.38791	<ql	10.1614	91.5134	0.0722281	0.486271	<ql	<ql	<ql	0.160266	5.61821	0.0226169	0.0569317	<ql	0.033684	0.0123154	0.0186143	0.014248	<ql	0.0133714	<ql	<ql	<ql	<ql	<ql	<ql	<ql
WC2	Cultivated fields	536267	4507895	64.4291	43.0999	17.4062	<ql	53.8107	14.6683	10.1259	8.31059	<ql	3.6596	14.4824	0.171057	0.173121	57.1373	320.912	0.209738	0.58506	1.58969	2.97343	1.0976	<ql	8.85864	69.0937	0.0401625	0.24427	<ql	<ql	<ql	<ql	6.59867	0.0322627	0.0916817	<ql	0.0316073	<ql	0.0237575	0.0165037	<ql	<ql	<ql	<ql	<ql	<ql	<ql	<ql	<ql
WC3	Cultivated fields	536360	4507962	56.3139	19.1539	<ql	<ql	108.089	32.7649	13.8172	9.68799	<ql	3.92535	12.1081	0.17466	1.52744	44.6661	240.794	0.355397	1.47598	2.6555	3.848	2.07635	<ql	3.9978	66.0031	0.0679766	0.616594	<ql	<ql	<ql	0.11903	4.6042	0.0270474	0.0783541	<ql	0.0429329	0.0108303	0.0180003	0.01983	<ql	0.0120989	<ql	<ql	<ql	<ql	<ql	<ql	<ql
WC6	Cultivated fields	536435	4507964	130.347	4.81323	<ql	<ql	116.251	72.1674	20.3223	11.3979	<ql	2.36862	19.6788	0.164211	0.671784	51.6211	366.031	0.328822	1.799	2.26125	3.11188	3.29896	<ql	3.55912	103.323	0.0592932	0.463898	<ql	<ql	<ql	0.130453	6.27891	0.0356894	0.0729914	<ql	0.0306412	<ql	0.0226517	0.0177436	<ql	0.0110057	<ql	<ql	<ql	<ql	<ql	<ql	<ql
WC7	Cultivated fields	536504	4507956	35.8486	21.7421	1.6753	<ql	73.0246	23.2682	10.7853	31.9284	117.115	3.00253	12.9562	0.386098	7.09727	9.11074	882.821	0.327805	1.27736	4.80645	45.6434	6.69902	<ql	4.53424	267.343	0.180189	0.857984	<ql	0.155403	0.127092	1.42317	1222.69	0.14126	0.184674	0.0276553	0.116722	0.181188	3.62331	0.235483	<ql	0.0259492	<ql	0.0131044	<ql	<ql	<ql	0.75104	<ql
WC9	Cultivated fields	536688	4507896	57.9642	44.0481	4.8375	<ql	41.7484	26.4255	8.50883	35.6883	<ql	3.85415	12.1293	0.486218	0.436277	152.119	569.831	0.81631	1.0268	2.89497	6.6165	2.05576	<ql	4.50914	52.4147	0.120929	0.346462	0.108337	0.34078	<dl	0.15641	6.91801	0.114113	0.225804	0.0692628	0.134351	0.0504854	0.0512543	0.0642062	0.0412911	0.0351905	0.0478947	0.048052	0.0403781	0.0475122	0.107669	<ql	0.176822
WC10	Cultivated fields	536683	4507892	362.1	109.809	61.4661	<ql	313.258	156.092	30.4649	13.4247	<ql	10.55	31.8559	0.244381	0.426533	117.023	244.983	0.516537	1.78822	3.10788	3.19194	2.66124	<ql	7.71775	148.328	0.10828	0.638333	<ql	<ql	<ql	0.289115	14.6012	0.0405277	0.0990839	0.0120921	0.0587666	0.0145636	0.0793976	0.0261413	<ql	0.0144503	<ql	0.0100271	<ql	0.0115143	<ql	<ql	<ql
PW1	Porewaters	536178	4507871	nd	nd	nd	7.28578	170.891	106.912	44.0428	33.3531	<ql	7.47799	47.1812	0.976043	3.06543	1263.73	57047.2	7.42468	3.73976	4.42363	14.9623	14.0312	1.30402	10.8254	224.564	0.772247	0.84121	<ql	0.254126	<ql	0.670193	7.13888	0.114892	0.430664	0.059493	0.296409	0.082093	0.045054	0.155463	0.0219454	0.127422	0.0290869	0.0874276	0.0135006	0.102706	<ql	<ql	<ql
PW2	Porewaters	536267	4507895	nd	nd	nd	3.44376	71.3945	39.4214	24.9787	18.4125	<ql	2.94689	39.5039	0.445854	1.09828	560.786	5966.78	5.06293	4.82675	5.88077	41.0189	19.0105	<ql	8.15166	154.328	0.289667	2.75489	<ql	0.231788	<ql	0.315176	5.63007	0.0555784	0.195824	0.0240344	0.135474	0.0400391	0.0273132	0.0701209	<ql	0.0529603	0.0101431	0.0330259	<ql	0.0284735	<ql	<ql	<ql
PW3	Porewaters	536360	4507962	nd	nd	nd	3.74165	76.6431	65.3219	37.3156	10.7234	<ql	2.38839	55.745	0.171373	0.604427	1160.65	5403.45	4.36547	2.01262	5.9855	8.60347	3.39345	<ql	4.70353	231.181	0.141607	1.78597	<ql	<ql	<ql	0.23836	4.7871	0.0317031	0.0941074	0.011885	0.0505441	0.013913	0.0188285	0.029433	<ql	0.0228405	<ql	0.0144343	<ql	0.0138114	<ql	<ql	<ql
PW4	Porewaters	536430	4507949	nd	nd	nd	3.64079	91.1423	83.0008	44.5484	4.71797	<ql	12.4	59.0578	<ql	0.412141	1981.8	37120.5	3.759	1.4332	2.67321	11.0087	4.28687	<ql	32.6472	355.238	0.114411	0.453094	<ql	<ql	<ql	0.197499	14.5547	0.0782907	0.126978	<ql	0.0363811	0.0133754	0.0480671	0.0287119	<ql	0.0113163	<ql	<ql	<ql	<ql	<ql	<ql	<ql
PW5	Porewaters	536457	4507958	nd	nd	nd	2.70123	192.196	151.735	51.1765	10.5926	<ql	14.7101	138.356	0.270696	0.838377	467.021	314.03	3.64804	5.42263	9.57055	6.0681	7.39975	1.06259	33.7972	462.56	0.175175	2.43127	<ql	<ql	0.116847	0.453711	11.202	0.0275744	0.0665853	<ql	0.0510454	0.0150593	0.0358903	0.0278059	<ql	0.0168841	<ql	0.0112401	<ql	<ql	<ql	<ql	<ql
PW6	Porewaters	536435	4507964	nd	nd	nd	5.44927	75.5768	59.6707	40.374	5.58807	<ql	7.47815	60.4142	<ql	1.62666	2617.3	39221	2.74054	1.3104	3.76547	6.17294	8.3609	<ql	13.2717	280.768	0.110751	0.482434	<ql	<ql	<ql	0.162141	12.3346	0.0136315	0.0445621	<ql	0.0285276	0.0123264	0.0428864	0.017523	<ql	0.0124758	<ql	<ql	<ql	<ql	<ql	<ql	<ql
PW7	Porewaters	536504	4507956	nd	nd	nd	4.06833	80.6112	46.3302	17.9193	7.56651	<ql	11.4665	26.3568	0.206759	0.39508	703.267	21404.4	3.56685	1.82328	3.00192	5.56717	14.1475	<ql	15.8914	137.771	0.133657	0.434528	<ql	<ql	<ql	0.126541	23.8748	0.0390894	0.120519	0.013807	0.0678897	0.0186429	0.0840257	0.0390991	<ql	0.020667	<ql	0.0144819	<ql	0.0145553	<ql	<ql	<ql
PW9	Porewaters	536688	4507896	nd	nd	nd	2.62356	73.479	60.908	34.4063	5.88056	<ql	7.448	58.0743	0.117134	0.459022	2077.16	7932.5	5.69682	2.20529	5.65865	9.53155	3.00735	<ql	15.3916	253.091	0.130724	0.613183	<ql	<ql	<ql	0.170419	17.2751	0.0177474	0.0542687	<ql	0.0387008	<ql	0.0599756	0.0237299	<ql	0.0129857	<ql	0.0112546	<ql	0.0121337	<ql	<ql	<ql
PW10	Porewaters	536683	4507892	nd	nd	nd	5.8719	204.581	265.526	66.3965	7.40079	<ql	17.3293	57.3413	0.437193	1.15137	1981.95	41837.6	6.28085	3.24221	4.46929	7.65225	5.91523	1.52204	28.5688	347.23	0.259219	1.63088	<ql	<ql	<ql	0.308915	23.4516	0.0754339	0.16168	0.0186134	0.0798584	0.0253495	0.0889822	0.0514274	<ql	0.0351125	<ql	0.0215653	<ql	0.0227256	<ql	<ql	<ql
[truncated: 2 more columns]
