# Supplementary material for: Assessing trace elements in soils and rice: insights from the Baixo Vouga Lagunar (Portugal)
Source: Environ Geochem Health. 2025 Mar 3;47(4):96. doi: 10.1007/s10653-025-02408-w (PMC11876284; doi:10.1007/s10653-025-02408-w)
Supplement: Supplementary file 4 — Supplementary file4 (XLSX 12 KB) [file 10653_2025_2408_MOESM4_ESM.xlsx]

## Sheet: TableA3
													Elemental data
Sample	Rice-type	B	Na	Mg	Al	P	K	Ca	Cr	Mn	Fe	Co	Ni	Cu	Zn	As	Se	Rb	Sr	Mo	Ag	Cd	Sn	Sb	Ba	La	Ce	W	Pb	U
		mg kg-1	mg kg-1	mg kg-1	mg kg-1	mg kg-1	mg kg-1	mg kg-1	mg kg-1	mg kg-1	mg kg-1	mg kg-1	mg kg-1	mg kg-1	mg kg-1	mg kg-1	mg kg-1	mg kg-1	mg kg-1	mg kg-1	mg kg-1	mg kg-1	mg kg-1	mg kg-1	mg kg-1	µg kg-1	µg kg-1	mg kg-1	mg kg-1	mg kg-1
Quantification limit		1	10	10	0.5	2.5	10	10	0.01	0.01	0.5	0.01	0.01	0.01	0.1	0.025	0.1	0.01	0.025	0.01	0.005	0.01	0.01	0.01	0.025	1	1	0.005	0.01	0.01
Carolino 2020	White rice	<ql	11.2699	270.32	1.28543	1001.74	859.137	72.297	0.0193898	7.44481	3.82561	<ql	0.213583	2.06829	15.7468	0.0963819	<ql	2.63267	0.0599088	0.351452	<ql	0.0671752	0.0111142	<ql	0.0265756	<ql	1.20728	<ql	0.0221515	<ql
Carolino 2021	White rice	1.15332	31.4207	300.739	2.93511	1021.02	874.944	98.5891	0.0585652	8.2565	8.38938	0.0111462	0.260166	2.18054	15.3913	0.0728958	<ql	2.48337	0.155149	0.3813	0.0165286	0.0756342	<ql	0.0419722	0.106387	3.67645	6.77159	0.0372539	0.108879	<ql
Carolino 2022	White rice	<ql	17.5008	276.36	1.74885	965.005	820.493	70.8249	0.0523212	5.08386	4.80239	<ql	0.249902	2.87031	20.8726	0.0907037	<ql	2.02007	0.0703845	0.315001	0.00691607	0.0864582	0.0117817	<ql	0.0625739	2.58874	2.66262	<ql	<ql	<ql
Brown 2022	Brown rice	1.43765	23.2711	1239.67	1.5916	3029.88	2724.35	92.4909	0.0231938	27.3969	12.2178	0.0376797	0.536881	4.91257	28.2789	0.083334	0.114645	8.51633	0.208856	0.410634	0.0120384	0.205633	0.0135883	<ql	0.125233	4.8314	8.95885	<ql	0.0451531	<ql
Wild 2022	Wild rice	1.70837	25.7162	1482.7	1.52214	3700.32	3082.89	146.887	0.0374325	26.8975	10.4818	0.0423087	0.303875	2.45504	24.1408	0.23187	<ql	7.21212	0.293504	0.526811	0.00972663	0.0994151	0.0125094	<ql	0.159582	1.29762	1.98221	<ql	0.0245618	<ql
